# Supplementary material for: A model of COVID-19 pandemic with vaccines and mutant viruses
Source: PLoS One. 2022 Oct 24;17(10):e0275851. doi: 10.1371/journal.pone.0275851 (PMC9591069; doi:10.1371/journal.pone.0275851)
Supplement: S1 File — These codes are programmed in ipynb format. (ZIP) [file pone.0275851.s001.zip]

Archive with 7 entries (6 files):
- S1_file/
- S1_file/.DS_Store
- __MACOSX/S1_file/._.DS_Store
- S1_file/vaccine_data_Korea.ipynb
- __MACOSX/S1_file/._vaccine_data_Korea.ipynb
- S1_file/covid_data_Korea.ipynb
- __MACOSX/S1_file/._covid_data_Korea.ipynb
