# Supplementary material for: A model of COVID-19 pandemic with vaccines and mutant viruses
Source: PLoS One. 2022 Oct 24;17(10):e0275851. doi: 10.1371/journal.pone.0275851 (PMC9591069; doi:10.1371/journal.pone.0275851)
Supplement: S1 File — These codes are programmed in ipynb format. (ZIP) [file pone.0275851.s001.zip › S1_file/vaccine_data_Korea.ipynb]

# %% [code]
# covid-19 vaccine

# %% [code]
#!/app/python/bin/python

#for API
from urllib.request import urlopen
from urllib.parse import urlencode,unquote,quote_plus
import urllib
#for xml
import xml.etree.ElementTree as ET
#for sort
import pandas as pd
import operator

data, cols = [], []
#Base URL
url = 'https://api.odcloud.kr/api/15077756/v1/vaccine-stat'
#queryParams
queryParams = '?' + urlencode({
    quote_plus('page') : 1,
    quote_plus('perPage') : 400,
    quote_plus('returnType') : 'XML',
    quote_plus('cond[baseDate::GT]') : '2021-03-13',
    quote_plus('cond[sido::EQ]') : urllib.parse.quote('전국'),
    quote_plus('serviceKey') : 'ViQvOoJw1W%2FwaMNqrtcmK7U1GlOfKbFtGjwUkbQxj92f8BSLCNIm2VWmJqVfsadRLeFO7SrGaKnZpGGGUkFs2Q%3D%3D'})
#request url
request = urllib.request.Request((url+unquote(queryParams)))
#     print ('Your Request:\n'+url+queryParams+queryParams1)

#get respone
request.get_method = lambda: 'GET'
response_body = urlopen(request).read()
#     print(response_body)

#convert to xml
root = ET.XML(response_body)

#extract
for a, child in enumerate(root) :
    for b, child in enumerate(child) :
        subchild_attrib = [(subchild.attrib).get('name') for subchild in child]
        subchild_text = [subchild.text for subchild in child]
        subchild_sorted = sorted(zip(subchild_attrib, subchild_text), key=operator.itemgetter(0))
        if b == 0 : cols = [x[0] for x in (list(map(list, subchild_sorted)))] 
        data.append(([x[1] for x in (list(map(list, subchild_sorted)))]))

#convert to df
df = pd.DataFrame(data=data,columns=cols)
df

df.to_csv('./vaccine.csv',encoding='utf-8-sig')

# %% [code]


# %% [code]
df

# %% [code]
