# Supplementary material for: A model of COVID-19 pandemic with vaccines and mutant viruses
Source: PLoS One. 2022 Oct 24;17(10):e0275851. doi: 10.1371/journal.pone.0275851 (PMC9591069; doi:10.1371/journal.pone.0275851)
Supplement: S1 File — These codes are programmed in ipynb format. (ZIP) [file pone.0275851.s001.zip › S1_file/covid_data_Korea.ipynb]

# %% [code]
#!/app/python/bin/python
# openapi_Jaywalking.py

from urllib.request import urlopen
from urllib.parse import urlencode,unquote,quote_plus
import urllib

import xml.etree.ElementTree as ET
import pandas as pd

data, cols = [],[]

#for ii in range(38):

url = 'http://openapi.data.go.kr/openapi/service/rest/Covid19/getCovid19InfStateJson'

queryParams = '?' + urlencode({
    quote_plus('serviceKey') : 'ViQvOoJw1W%2FwaMNqrtcmK7U1GlOfKbFtGjwUkbQxj92f8BSLCNIm2VWmJqVfsadRLeFO7SrGaKnZpGGGUkFs2Q%3D%3D',
    quote_plus('numOfRows') : '100', 
    quote_plus('pageNo') : '1',
    quote_plus('startCreateDt') : '20200101',
    quote_plus('endCreateDt') : '20220423'})

request = urllib.request.Request(url+unquote(queryParams))
# print ('Your Request:\n'+url+queryParams)

request.get_method = lambda: 'GET'
response_body = urlopen(request).read()

#print ("\nResult:")
#print (response_body)
#print ("\nDataType of Result Data:")
#print (type(response_body))

root = ET.XML(response_body)

for a, child in enumerate(root) :
    child2=child
    for b, child in enumerate(child2) :
        child3=child
        for c, child in enumerate(child3) :
            #print(c,child)
            data.append([subchild.text for subchild in child])
            #cols.append(child.tag)
            if c == 0 :
                cols=[]
                child4=child
                for d, child in enumerate(child4) :
                    cols.append(child.tag)

            
df = pd.DataFrame(data)  # Write in DF and transpose it
# df.columns = cols  # Update column names
df.to_csv('./20220423.csv',encoding='utf-8-sig')
df

# %% [code]
